# Supplementary material for: Validation of the perceived personal responsibility and desire for reconciliation scales in the Spanish population
Source: PLoS One. 2025 Nov 13;20(11):e0336599. doi: 10.1371/journal.pone.0336599 (PMC12614524; doi:10.1371/journal.pone.0336599)
Supplement: S1 File. — Data corresponding to the confirmatory factor analysis of the scales validated in the study. (XLSX) [file pone.0336599.s004.xlsx]

## Sheet: DATA_AFC
SEXO	EDAD	E_C	ESTUDIOS	DR_1	DR_2	DR_3	DR_4	DR_TOTAL	RPP_1	RPP_2	RPP_2Inv	RPP_3	RPP_4	RPP_5	RPP_5Inv	RPP_TOTAL	SFG_1	SFG_2	SFG_3	SFG_4	SFG_5	SFG_6	SFG_7	SFG_TOTAL	AC_1	AC_2	AC_3	AC_4	AC_5	AC_6	AC_7	AC_TOTAL	PSF_1	PSF_2	PSF_3	PSF_4	PSF_4Inv	PSF_5	PSF_6	PSF_TOTAL
2	27	1	7	7	7	7	7	28	9	8	3	9	9	3	8	38	5	6	5	4	6	6	6	38	0	0	0	0	0	0	1	1	0	2	1	3	3	1	0	7
2	32	1	6	7	7	7	7	28	8	5	6	8	4	7	4	30	6	4	3	4	6	5	5	33	0	0	0	0	0	0	0	0	2	5	3	3	3	2	6	21
2	29	1	5	7	7	7	5	26	10	9	2	10	10	1	10	42	6	6	6	6	6	5	6	41	4	1	1	0	0	3	0	9	0	0	0	6	0	0	0	0
2	42	1	7	5	5	6	5	21	5	5	6	5	5	5	6	27	3	3	3	3	3	3	3	21	3	3	3	3	3	3	3	21	3	3	3	3	3	3	3	18
1	25	1	6	7	4	3	3	17	5	4	7	8	7	5	6	33	6	6	5	5	6	6	5	39	0	0	0	0	0	0	2	2	4	4	4	3	3	3	4	22
1	34	1	7	3	1	1	1	6	1	10	1	2	2	10	1	7	0	6	4	5	6	6	5	32	0	0	0	0	0	0	0	0	0	6	6	0	6	6	0	24
2	26	1	6	7	7	7	7	28	7	2	9	10	7	1	10	43	6	6	3	3	6	5	6	35	0	0	0	0	0	1	6	7	3	6	1	1	5	5	2	22
1	53	4	6	7	7	7	7	28	7	7	4	9	7	4	7	34	6	6	6	6	5	5	6	40	1	1	1	1	1	3	5	13	0	5	3	4	2	3	1	14
1	21	2	5	7	4	6	4	21	5	8	3	4	4	6	5	21	4	4	5	3	4	2	2	24	0	0	0	0	0	0	1	1	1	0	1	1	5	1	1	9
1	35	3	7	6	5	6	4	21	5	5	6	5	5	9	2	23	3	3	3	3	5	4	3	24	0	0	0	0	0	0	3	3	3	4	3	3	3	4	4	21
1	24	1	6	6	6	7	5	24	4	8	3	10	7	3	8	32	0	4	0	4	6	4	4	22	0	0	0	0	0	2	2	4	3	5	3	4	2	6	1	20
1	54	5	7	7	7	7	7	28	8	5	6	9	7	8	3	33	5	6	4	5	6	6	6	38	0	0	0	0	0	1	1	2	0	1	0	5	1	1	0	3
2	31	1	7	7	7	6	7	27	10	1	10	10	10	1	10	50	5	6	3	6	4	6	6	36	0	0	0	2	0	2	0	4	0	0	0	0	6	3	0	9
2	27	3	6	6	4	4	4	18	2	2	9	5	1	2	9	26	2	5	1	1	6	5	5	25	0	0	0	0	0	1	0	1	1	5	3	0	6	6	5	26
1	23	1	5	7	7	7	1	22	10	1	10	10	10	1	10	50	6	6	2	2	3	5	6	30	2	3	3	2	2	2	3	17	0	2	0	5	1	4	0	7
1	41	2	7	7	7	7	7	28	4	8	3	3	1	9	2	13	6	6	5	6	6	4	5	38	0	0	0	0	0	0	0	0	1	3	2	2	4	4	3	17
2	25	1	7	7	7	6	5	25	10	1	10	10	10	1	10	50	6	6	4	4	2	6	5	33	2	0	1	0	0	3	2	8	0	1	0	6	0	3	0	4
1	32	1	6	7	7	7	7	28	5	8	3	3	3	3	8	22	3	3	0	3	5	3	4	21	0	0	0	0	0	0	0	0	3	5	6	0	6	4	0	24
1	21	1	5	1	1	1	1	4	4	7	4	2	1	10	1	12	5	3	4	3	4	4	5	28	6	0	0	0	0	3	0	9	6	6	4	3	3	6	1	26
1	67	3	6	7	6	6	6	25	10	1	10	10	10	1	10	50	6	6	5	5	4	5	6	37	4	0	1	0	0	3	2	10	0	0	0	6	0	4	0	4
1	45	3	6	1	4	7	7	19	10	10	1	7	1	10	1	20	6	6	3	2	6	4	6	33	0	0	0	0	0	0	0	0	4	6	6	0	6	2	0	24
2	27	1	6	6	5	6	2	19	7	3	8	8	3	7	4	30	4	4	3	5	5	4	6	31	0	0	0	0	0	2	4	6	3	6	5	1	5	6	2	27
2	47	3	6	7	7	7	7	28	7	6	5	8	7	5	6	33	3	6	4	5	6	5	6	35	3	0	0	0	0	2	0	5	0	2	0	3	3	0	0	5
1	20	1	5	7	7	7	2	23	9	3	8	10	9	7	4	40	6	6	6	6	6	6	6	42	1	1	0	0	0	0	2	4	0	1	0	5	1	1	1	4
1	39	2	5	7	3	3	4	17	10	10	1	2	1	10	1	15	5	5	4	5	5	4	5	33	0	0	0	0	0	0	0	0	3	6	4	1	5	5	0	23
1	53	3	5	7	7	7	7	28	10	1	10	10	10	2	9	49	6	6	6	6	6	6	6	42	5	0	0	0	1	4	6	16	0	0	0	6	0	1	1	2
1	44	3	6	7	7	7	7	28	10	1	10	10	10	8	3	43	6	6	5	5	5	6	6	39	0	0	0	0	0	3	2	5	0	0	0	6	0	0	0	0
1	46	5	6	7	7	7	6	27	8	3	8	8	3	8	3	30	5	5	5	6	6	5	5	37	2	2	1	2	1	1	3	12	1	3	2	4	2	3	2	13
2	49	1	6	6	7	7	6	26	8	7	4	9	8	3	8	37	5	5	6	5	6	5	5	37	1	1	0	1	0	4	5	12	0	3	0	4	2	1	0	6
2	32	3	6	7	7	7	7	28	6	8	3	4	3	8	3	19	4	6	3	4	5	4	5	31	1	0	0	0	0	1	3	5	0	5	4	2	4	0	1	14
1	21	1	6	5	4	5	5	19	7	3	8	7	3	5	6	31	5	6	3	5	6	5	3	33	0	0	0	0	0	2	3	5	0	5	3	1	5	3	4	20
1	37	1	7	7	6	6	6	25	5	6	5	6	5	4	7	28	6	5	4	5	5	2	5	32	2	2	2	2	2	3	3	16	0	5	3	3	3	2	2	15
2	62	3	7	4	6	6	4	20	5	5	6	5	5	5	6	27	3	3	3	3	5	5	5	27	3	3	1	0	0	3	3	13	0	3	0	5	1	1	1	6
2	48	1	8	7	7	7	7	28	8	5	6	5	1	1	10	30	3	6	3	5	6	5	6	34	0	2	0	0	0	1	0	3	0	4	3	1	5	6	3	21
1	52	4	7	7	7	7	7	28	10	1	10	10	8	1	10	48	6	6	5	6	4	6	6	39	4	4	3	5	3	2	6	27	0	3	0	6	0	0	0	3
1	56	1	4	7	7	7	7	28	10	7	4	9	8	7	4	35	6	6	4	5	5	5	6	37	4	0	0	0	1	4	4	13	0	4	3	4	2	5	4	18
1	46	3	7	5	1	4	5	15	2	9	2	2	2	9	2	10	6	6	5	4	5	4	3	33	0	0	0	0	0	0	0	0	6	6	6	1	5	5	0	28
1	57	3	7	6	5	2	2	15	3	8	3	6	4	8	3	19	6	5	4	4	5	3	6	33	2	0	0	0	0	0	0	2	3	5	3	1	5	0	4	20
1	45	3	6	7	7	7	7	28	6	6	5	8	5	6	5	29	6	6	6	6	6	5	6	41	0	0	0	0	0	2	2	4	0	4	3	1	5	2	6	20
1	62	3	7	3	1	1	2	7	1	10	1	7	10	9	2	21	5	6	6	6	6	2	3	34	0	0	0	0	0	0	0	0	2	6	6	0	6	6	6	32
1	56	5	7	1	7	7	7	22	10	1	10	10	10	1	10	50	3	3	3	3	4	3	3	22	5	4	4	3	3	4	3	26	0	3	0	6	0	0	0	3
1	56	3	6	7	7	7	7	28	9	3	8	10	7	2	9	43	6	6	5	6	4	6	6	39	3	3	0	1	0	3	3	13	0	4	3	5	1	3	2	13
1	56	4	6	6	1	1	1	9	1	1	10	1	1	10	1	14	0	0	0	0	6	0	3	9	0	0	0	0	0	0	0	0	0	0	3	0	6	6	6	21
1	56	3	7	7	7	7	7	28	5	6	5	10	5	6	5	30	5	6	1	4	6	5	6	33	0	0	0	0	0	1	0	1	1	6	3	2	4	5	1	20
1	47	3	7	7	7	7	7	28	3	9	2	2	2	9	2	11	5	6	5	6	6	6	6	40	0	0	0	0	0	0	0	0	0	5	0	0	6	5	4	20
2	29	1	6	4	4	4	4	16	4	8	3	5	5	6	5	22	3	4	4	4	5	4	3	27	0	0	0	0	0	2	2	4	1	4	4	2	4	4	2	19
2	67	2	6	5	6	6	6	23	5	5	6	4	4	4	7	26	5	3	3	3	3	3	3	23	3	2	2	2	2	4	1	16	4	3	3	2	4	5	3	22
1	57	3	8	7	7	7	7	28	8	4	7	8	7	6	5	35	5	5	1	2	5	5	5	28	1	1	1	1	1	1	1	7	1	2	2	4	2	1	1	9
2	63	3	7	7	7	7	7	28	2	8	3	5	2	9	2	14	2	2	1	1	2	2	2	12	1	2	1	1	1	1	1	8	2	1	1	1	5	1	1	11
1	35	3	6	7	5	5	5	22	1	10	1	1	1	10	1	5	6	6	2	2	6	6	6	34	0	0	0	0	0	0	0	0	3	6	6	0	6	3	3	27
1	52	6	7	6	6	6	6	24	9	9	2	9	8	8	3	31	5	5	5	5	6	6	6	38	3	1	1	0	0	2	2	9	2	4	2	3	3	2	1	14
1	59	3	7	7	7	7	7	28	3	8	3	6	3	8	3	18	3	3	5	5	3	5	5	29	0	0	0	0	0	0	2	2	0	3	3	3	3	4	3	16
2	52	4	6	7	7	7	7	28	8	4	7	9	6	3	8	38	4	4	2	3	4	3	5	25	0	0	0	0	0	0	2	2	1	6	1	3	3	0	4	15
1	42	1	6	7	5	7	6	25	8	1	10	8	1	1	10	37	6	6	6	6	6	5	6	41	2	3	0	0	0	5	0	10	0	6	0	3	3	6	0	15
1	40	7	7	7	7	4	7	25	7	7	4	10	7	6	5	33	6	6	2	6	6	5	5	36	2	0	0	0	0	0	5	7	0	0	0	5	1	4	0	5
1	60	3	7	7	7	7	7	28	10	2	9	10	8	5	6	43	6	6	6	6	6	6	6	42	0	0	0	0	0	0	0	0	1	6	3	5	1	2	0	13
1	57	4	6	7	7	7	6	27	5	7	4	7	2	9	2	20	6	6	3	3	5	5	5	33	0	0	0	0	0	0	0	0	1	5	1	1	5	6	6	24
1	56	3	6	7	7	7	7	28	8	7	4	8	6	3	8	34	6	5	0	3	5	6	5	30	1	0	0	0	0	0	2	3	0	4	2	3	3	5	1	15
1	27	1	6	7	7	7	7	28	7	3	8	8	8	2	9	40	4	6	6	5	6	6	5	38	1	4	4	0	1	1	2	13	0	0	0	3	3	4	1	8
1	60	3	4	7	6	7	7	#NULL!	10	8	3	8	8	7	4	33	4	3	3	3	3	3	4	23	0	0	1	0	0	0	0	1	0	0	0	1	5	0	1	6
2	29	2	6	7	7	7	7	28	1	1	10	4	1	1	10	26	1	3	0	0	6	1	0	11	0	0	0	0	0	0	0	0	1	6	6	0	6	6	2	27
1	25	1	6	7	7	7	7	28	10	1	10	10	10	1	10	50	6	6	3	6	2	6	6	35	4	3	4	1	2	3	6	23	0	0	0	6	0	2	0	2
2	29	2	6	7	7	7	7	28	1	1	10	4	1	1	10	26	1	3	0	0	6	1	0	11	0	0	0	0	0	0	0	0	1	6	6	0	6	6	2	27
2	39	3	7	6	5	6	3	20	8	3	8	9	7	2	9	41	5	5	3	4	5	4	4	30	1	1	0	0	0	1	2	5	0	6	0	4	2	1	0	9
1	26	1	7	7	7	7	7	28	10	9	2	9	9	2	9	39	6	5	5	5	1	2	4	28	0	0	0	0	0	0	5	5	0	1	0	6	0	0	0	1
1	28	2	7	7	7	6	6	26	3	10	1	2	1	10	1	8	4	2	0	2	2	2	2	14	0	0	0	0	0	0	0	0	2	6	1	0	6	6	0	21
2	46	2	7	7	7	7	7	28	6	7	4	7	4	4	7	28	6	6	6	6	6	6	6	42	3	1	1	1	1	2	1	10	1	6	5	4	2	5	5	24
1	66	5	7	6	5	3	4	18	7	2	9	8	5	8	3	32	6	6	6	6	6	6	0	36	0	0	0	0	0	1	6	7	4	4	1	1	5	6	0	20
2	30	1	6	7	7	7	7	28	10	1	10	10	5	10	1	36	6	6	6	6	6	6	6	42	0	0	0	0	0	3	0	3	6	0	0	6	0	0	0	6
2	38	3	7	7	7	7	3	24	10	2	9	9	9	1	10	47	6	4	3	4	4	4	3	28	0	1	1	2	2	3	2	11	0	1	0	5	1	2	1	5
1	53	3	6	7	1	1	1	10	1	10	1	1	1	10	1	5	0	0	0	6	6	6	6	24	0	0	0	0	0	0	0	0	0	6	6	0	6	6	6	30
1	26	2	7	7	7	7	3	24	6	6	5	8	3	1	10	32	6	6	5	6	5	5	5	38	0	0	0	0	0	0	1	1	1	5	1	1	5	6	3	21
1	24	1	5	5	7	4	1	17	6	5	6	3	3	7	4	22	6	1	0	0	1	0	1	9	0	0	0	0	0	0	0	0	3	5	2	3	3	3	2	18
2	29	3	6	7	7	7	7	28	6	8	3	3	2	2	9	23	6	6	5	6	6	6	5	40	0	0	0	0	0	3	2	5	0	6	3	1	5	6	0	20
1	59	1	6	7	7	7	7	28	3	3	8	3	3	10	1	18	6	6	6	6	6	6	6	42	0	0	0	0	0	0	0	0	0	6	6	0	6	6	0	24
1	35	1	6	7	7	7	7	28	1	10	1	1	1	6	5	9	4	6	0	0	5	2	3	20	0	0	0	0	0	0	0	0	5	6	6	0	6	6	5	34
1	43	3	5	7	5	5	7	24	5	5	6	10	5	1	10	36	6	6	6	6	6	6	6	42	3	3	3	4	3	6	4	26	1	6	3	3	3	6	1	20
1	39	1	5	7	6	5	5	23	8	4	7	3	3	7	4	25	3	3	4	6	5	6	4	31	3	1	0	0	0	2	2	8	2	1	2	3	3	5	1	14
1	32	1	6	7	7	7	7	28	5	5	6	7	5	5	6	29	2	5	6	6	6	6	4	35	0	0	0	0	0	0	2	2	0	4	2	3	3	5	4	18
1	59	3	7	7	7	7	7	28	9	2	9	9	9	9	2	38	6	6	6	4	4	5	2	33	0	0	0	0	0	1	4	5	0	3	3	5	1	3	3	13
1	46	3	6	7	7	7	3	24	3	9	2	10	3	8	3	21	0	6	3	1	6	3	3	22	0	0	0	0	0	0	1	1	5	5	3	1	5	6	4	28
1	44	3	7	7	1	1	1	10	5	5	6	10	5	4	7	33	6	6	6	6	4	6	6	40	0	0	0	0	0	0	0	0	0	3	0	0	6	0	0	9
2	31	3	6	7	5	7	5	24	6	9	2	7	6	7	4	25	6	3	2	2	5	1	3	22	6	1	0	0	0	3	0	10	2	6	5	2	4	0	3	20
2	49	1	7	7	5	4	3	19	5	5	6	5	5	4	7	28	4	5	5	5	5	5	5	34	1	1	1	0	0	0	2	5	4	3	3	3	3	1	0	14
1	54	3	7	7	4	5	2	18	5	5	6	5	5	5	6	27	6	6	0	6	0	3	0	21	0	0	0	0	0	0	0	0	0	0	0	0	6	0	0	6
2	49	1	7	5	4	2	3	14	3	4	7	4	3	3	8	25	2	3	0	0	5	2	3	15	0	0	0	0	0	0	0	0	3	5	4	0	6	0	3	21
2	47	4	6	6	4	5	2	17	8	2	9	8	8	2	9	42	5	5	4	4	5	5	5	33	1	1	1	0	0	1	3	7	3	5	1	4	2	2	1	14
1	57	3	6	5	5	5	4	19	3	3	8	3	3	3	8	25	4	5	2	1	2	5	4	23	1	0	0	0	0	0	0	1	0	1	2	5	1	5	1	10
1	22	1	6	7	7	7	7	28	4	4	7	3	1	4	7	22	5	5	3	4	4	3	4	28	0	0	0	0	0	1	0	1	0	0	0	0	6	4	0	10
1	47	3	7	2	2	2	2	8	10	7	4	10	10	1	10	44	6	6	6	6	6	6	6	42	5	0	0	0	0	5	0	10	0	2	0	6	0	0	0	2
1	53	3	7	7	1	1	1	10	3	5	6	5	1	8	3	18	5	6	3	3	6	4	3	30	0	0	0	0	0	0	0	0	0	6	2	0	6	5	2	21
2	52	3	6	7	7	7	7	28	10	9	2	9	9	9	2	32	3	5	3	5	5	6	6	33	5	0	0	0	0	3	5	13	0	1	1	2	4	1	1	8
1	55	4	5	7	7	7	4	25	4	4	7	5	1	4	7	24	6	3	3	0	6	0	2	20	0	0	0	0	0	0	0	0	5	6	5	3	3	6	3	28
1	27	2	6	7	7	1	1	16	5	5	6	5	5	10	1	22	6	6	6	6	6	6	6	42	0	0	0	0	0	0	0	0	3	3	0	0	6	6	0	18
1	48	3	5	6	3	3	3	15	2	2	9	5	1	3	8	25	3	4	3	4	4	5	4	27	1	1	0	0	0	0	2	4	1	5	4	3	3	4	3	20
1	66	6	6	7	7	1	3	#NULL!	9	2	9	10	9	2	9	46	6	6	6	6	6	5	6	41	5	4	4	3	0	2	4	22	0	4	2	4	2	3	0	11
1	39	3	7	7	7	7	7	28	4	2	9	8	3	3	8	32	6	6	6	6	6	1	3	34	0	0	0	0	0	0	3	3	0	6	4	1	5	2	4	21
1	35	3	6	7	5	5	5	22	1	10	1	1	1	10	1	5	6	6	2	2	6	6	6	34	0	0	0	0	0	0	0	0	3	6	6	0	6	3	3	27
1	53	3	6	7	7	6	6	26	8	7	4	7	9	8	3	31	4	6	4	5	5	6	5	35	1	0	0	0	0	0	3	4	0	0	0	4	2	0	1	3
1	50	2	6	7	7	7	7	28	8	3	8	8	5	3	8	37	6	6	5	6	5	6	6	40	3	1	1	0	0	4	5	14	4	4	4	4	2	5	1	20
2	48	3	5	7	7	7	7	28	4	8	3	5	4	3	8	24	6	6	6	6	6	6	6	42	1	0	0	0	0	0	0	1	0	6	1	0	6	2	0	15
2	62	3	7	7	7	7	7	28	8	7	4	7	6	4	7	32	5	6	5	5	6	6	5	38	0	0	1	0	1	0	1	3	1	4	3	3	3	1	1	13
1	47	3	7	6	6	6	6	24	7	4	7	8	6	6	5	33	6	6	6	6	6	6	6	42	0	0	0	0	0	0	0	0	3	6	1	3	3	0	2	15
1	24	1	6	7	7	7	7	28	10	6	5	5	6	2	9	35	6	6	6	6	6	4	4	38	6	5	0	0	0	1	4	16	5	4	1	3	3	3	0	16
1	49	2	7	5	7	7	5	24	7	3	8	9	7	3	8	39	6	6	5	5	5	6	6	39	4	1	0	0	0	2	4	11	4	4	1	3	3	2	3	17
1	30	1	7	7	7	7	7	28	8	5	6	8	5	5	6	33	6	6	6	6	6	6	6	42	0	0	0	0	0	0	2	2	0	6	3	3	3	4	0	16
1	38	7	6	7	7	7	7	28	10	1	10	10	10	1	10	50	6	6	3	4	6	5	6	36	3	1	0	0	0	4	3	11	0	1	0	6	0	4	0	5
1	50	3	7	5	4	4	4	17	2	9	2	5	2	9	2	13	4	5	1	1	3	1	1	16	0	0	0	0	0	0	0	0	2	6	5	1	5	5	5	28
1	57	3	7	7	7	7	7	28	1	3	8	10	8	2	9	36	6	6	5	5	5	6	5	38	1	4	1	0	0	3	1	10	0	1	0	5	1	0	1	3
1	29	1	7	7	4	4	4	19	7	1	10	7	5	7	4	33	6	6	6	5	3	6	6	38	3	3	2	4	3	6	3	24	0	6	2	5	1	6	0	15
1	45	4	7	7	7	7	1	22	10	5	6	10	1	1	10	37	6	6	6	6	6	6	6	42	0	0	0	0	0	0	0	0	0	6	0	0	6	6	0	18
2	29	3	6	7	7	7	7	28	6	8	3	3	2	2	9	23	6	6	5	6	6	6	5	40	0	0	0	0	0	3	2	5	0	6	3	1	5	6	0	20
2	49	3	6	6	5	7	1	19	1	10	1	1	1	10	1	5	6	0	5	1	1	1	6	20	0	0	0	0	0	0	0	0	0	6	1	0	6	6	6	25
1	47	1	7	7	7	7	7	28	2	3	8	10	8	10	1	29	5	6	5	6	5	5	6	38	0	1	1	0	0	1	3	6	0	1	1	5	1	1	0	4
2	50	3	6	7	7	6	6	26	10	1	10	10	10	1	10	50	6	5	3	4	5	4	5	32	0	0	0	0	0	0	2	2	0	1	0	6	0	0	0	1
2	18	1	5	7	7	5	7	26	7	2	9	6	5	3	8	35	3	5	4	3	4	3	4	26	1	1	0	0	1	0	2	5	0	1	0	1	5	0	4	10
1	36	1	7	7	7	5	4	23	10	1	10	10	5	3	8	43	6	6	5	5	5	5	6	38	2	1	0	0	0	1	1	5	0	5	1	3	3	5	1	15
2	32	1	7	7	7	3	1	18	10	1	10	9	9	1	10	48	6	6	6	6	6	6	6	42	0	0	0	0	0	3	1	4	0	0	0	6	0	1	0	1
1	34	1	6	7	7	7	7	28	9	4	7	10	8	3	8	42	5	4	3	4	0	4	1	21	0	0	0	0	1	4	3	8	0	3	0	4	2	1	1	7
1	31	3	7	4	3	3	3	13	7	5	6	4	4	6	5	26	6	5	5	6	4	4	4	34	0	0	0	0	0	1	0	1	3	5	4	3	3	4	5	24
2	44	3	6	7	7	7	7	28	10	10	1	10	10	1	10	41	6	6	6	6	6	6	6	42	0	0	0	0	0	0	0	0	6	0	0	6	0	0	0	6
1	38	2	7	6	4	4	4	18	5	5	6	6	5	4	7	29	5	5	5	5	5	5	5	35	1	1	0	1	1	1	3	8	5	5	5	3	3	3	3	24
1	47	1	7	7	7	7	3	24	9	2	9	8	9	2	9	44	6	6	6	6	6	6	6	42	0	0	0	0	0	2	0	2	1	4	0	4	2	4	0	11
2	61	4	7	4	3	3	2	12	4	4	7	8	3	3	8	30	3	5	5	4	4	5	4	30	2	2	1	1	1	2	2	11	5	6	5	1	5	2	3	26
1	59	1	6	7	7	7	7	28	6	7	4	8	9	4	7	34	6	6	3	3	3	6	6	33	3	0	1	1	0	3	3	11	1	4	1	3	3	3	3	15
1	37	3	6	7	7	7	7	28	8	2	9	10	8	1	10	45	5	5	5	5	6	6	5	37	3	3	4	3	5	3	2	23	3	4	3	4	2	2	0	14
2	28	1	7	5	7	6	6	24	3	9	2	2	2	8	3	12	5	2	1	2	4	5	4	23	0	1	3	1	1	2	3	11	5	5	6	2	4	6	3	29
1	55	3	7	7	7	7	5	26	10	8	3	10	10	1	10	43	6	6	6	6	6	6	6	42	0	0	0	0	0	3	0	3	2	2	2	5	1	0	0	7
1	54	4	5	6	6	6	6	24	9	7	4	8	5	5	6	32	4	5	5	5	5	4	6	34	1	1	0	0	0	2	1	5	0	3	2	2	4	4	1	14
2	56	3	7	4	2	2	2	10	3	6	5	3	2	7	4	17	5	3	3	3	2	4	5	25	2	1	0	0	0	1	2	6	2	3	3	4	2	4	2	16
1	20	1	5	5	7	7	7	26	8	8	3	10	8	1	10	39	4	6	3	4	4	5	5	31	0	0	0	1	1	0	0	2	1	1	3	3	3	1	1	10
1	22	1	6	6	7	7	7	27	8	2	9	10	8	1	10	45	6	6	0	3	6	5	6	32	0	0	0	0	0	0	1	1	1	5	1	5	1	1	0	9
2	41	3	5	5	5	1	1	12	10	1	10	10	10	1	10	50	6	6	4	6	6	6	6	40	3	1	0	0	0	0	0	4	0	0	0	6	0	0	0	0
2	31	1	6	7	4	4	4	19	10	10	1	5	7	7	4	27	6	6	6	6	6	5	4	39	0	0	0	0	0	2	0	2	0	3	0	3	3	3	4	13
1	65	6	7	7	7	7	7	28	10	10	1	8	10	5	6	35	6	6	6	6	6	6	6	42	3	4	0	0	0	3	4	14	0	0	0	3	3	1	0	4
1	50	1	7	4	7	7	5	23	8	2	9	8	8	4	7	40	6	5	4	6	3	6	0	30	2	5	0	0	0	5	0	12	0	1	1	4	2	0	0	4
2	59	3	7	4	5	5	5	19	3	9	2	5	2	9	2	14	5	5	3	4	4	5	6	32	0	1	0	0	0	1	1	3	5	5	5	0	6	6	1	28
1	26	1	6	7	5	7	7	26	7	2	9	9	7	1	10	42	4	4	5	5	4	5	5	32	0	0	0	0	2	5	6	13	0	3	1	4	2	0	0	6
2	37	1	6	7	7	6	7	27	6	5	6	1	1	1	10	24	6	6	6	6	6	3	6	39	0	0	0	0	0	1	1	2	3	6	6	0	6	4	6	31
2	27	1	6	3	4	4	3	14	4	6	5	5	8	4	7	29	3	5	2	1	6	5	1	23	3	3	0	0	0	0	4	10	0	3	1	2	4	3	6	17
1	25	1	7	6	7	7	6	26	8	4	7	8	6	4	7	36	6	6	4	4	4	5	4	33	0	2	3	2	3	4	5	19	1	4	3	4	2	5	3	18
1	24	1	7	6	7	5	2	20	7	3	8	1	6	2	9	31	6	5	5	5	6	4	4	35	0	0	0	0	0	0	1	1	4	6	4	4	2	4	0	20
1	25	1	7	7	7	7	6	27	8	4	7	9	7	4	7	38	5	6	5	4	5	5	6	36	0	0	0	0	0	2	2	4	2	4	1	3	3	3	1	14
2	34	1	6	7	7	7	1	22	5	5	6	9	2	3	8	30	2	4	4	5	6	5	1	27	0	0	1	0	0	0	0	1	2	6	4	4	2	5	0	19
1	55	3	6	7	7	7	7	28	5	2	9	9	9	5	6	38	6	5	2	4	4	4	6	31	2	1	1	1	0	3	2	10	0	1	0	5	1	0	0	2
2	24	1	6	7	7	4	7	25	7	4	7	6	3	4	7	30	5	5	4	4	5	4	4	31	1	1	0	0	0	4	3	9	3	4	4	3	3	4	3	21
1	27	1	5	7	7	7	1	22	5	4	7	5	1	1	10	28	4	6	0	2	6	6	6	30	0	0	0	0	0	0	3	3	3	6	3	2	4	6	0	22
1	25	1	7	7	7	7	7	28	10	3	8	8	8	6	5	39	6	6	6	6	3	6	6	39	5	6	6	6	6	6	6	41	1	4	3	6	0	4	3	15
1	23	1	5	7	7	7	7	28	10	1	10	10	10	1	10	50	6	6	6	6	3	6	6	39	0	0	0	0	0	0	3	3	0	6	0	3	3	0	0	9
1	28	3	6	5	6	6	4	21	1	10	1	1	1	10	1	5	0	1	1	1	4	1	1	9	0	0	0	0	0	0	0	0	0	0	0	0	6	4	0	10
2	20	1	5	6	6	6	7	25	7	3	8	8	6	3	8	37	6	6	5	5	2	4	4	32	1	4	3	3	3	3	1	18	2	5	3	3	3	6	4	23
1	29	1	5	4	3	4	1	12	6	5	6	5	1	10	1	19	3	4	0	0	0	6	6	19	0	0	0	0	0	6	2	8	6	6	6	0	6	6	6	36
1	41	2	7	7	7	3	7	24	10	1	10	10	10	1	10	50	6	6	6	6	6	6	6	42	2	6	6	4	6	2	6	32	0	6	0	6	0	0	0	6
2	28	1	6	6	4	4	4	18	7	6	5	7	4	5	6	29	6	6	5	5	5	5	5	37	3	0	1	0	0	1	1	6	1	5	5	3	3	3	1	18
2	49	3	6	7	7	7	7	28	9	2	9	10	10	1	10	48	6	6	5	5	6	6	6	40	5	0	0	0	0	0	0	5	0	0	0	6	0	0	0	0
1	42	3	7	7	7	7	7	28	5	4	7	5	5	4	7	29	6	6	6	4	6	6	6	40	3	0	0	0	0	0	1	4	3	4	1	3	3	3	0	14
1	36	2	7	7	7	7	6	27	8	5	6	6	4	6	5	29	6	6	4	4	6	6	6	38	1	0	0	0	0	0	3	4	3	5	4	2	4	2	4	22
1	43	3	7	4	5	4	2	15	6	5	6	8	6	2	9	35	5	5	1	3	5	6	4	29	1	0	0	0	0	1	1	3	2	4	3	3	3	4	0	16
1	29	1	7	7	7	6	7	27	6	5	6	4	3	7	4	23	6	6	4	5	6	2	3	32	1	0	0	0	0	0	1	2	0	2	3	2	4	4	4	17
1	27	1	6	7	5	5	6	23	7	4	7	6	7	3	8	35	6	6	4	6	6	5	6	39	3	3	2	0	0	2	1	11	0	2	0	3	3	3	0	8
1	24	1	7	7	7	7	7	28	8	5	6	6	5	5	6	31	6	5	5	5	5	5	5	36	2	1	0	0	1	1	1	6	1	3	2	3	3	2	0	11
1	24	1	7	7	5	5	5	22	5	9	2	3	2	8	3	15	5	6	1	1	5	3	2	23	0	0	0	0	0	0	0	0	2	4	3	1	5	4	1	19
1	28	2	6	7	7	7	7	28	6	6	5	7	5	7	4	27	4	5	4	5	5	4	5	32	2	0	0	0	0	3	1	6	2	5	3	1	5	4	5	24
1	23	1	6	7	7	7	7	28	4	4	7	7	3	8	3	24	4	6	5	3	6	5	4	33	0	0	0	0	0	1	2	3	2	6	4	3	3	0	3	18
1	55	3	7	7	7	6	6	26	5	6	5	9	5	8	3	27	6	6	6	6	6	6	6	42	1	1	1	1	1	2	2	9	0	3	3	3	3	5	2	16
2	28	1	7	7	1	1	1	10	2	9	2	1	1	3	8	14	5	5	3	4	4	5	2	28	5	2	0	0	2	4	4	17	4	0	1	6	0	2	6	13
1	30	3	7	7	7	7	7	28	8	5	6	7	6	9	2	29	3	5	2	4	3	4	4	25	0	0	0	0	0	1	1	2	0	4	1	4	2	0	2	9
1	26	1	7	7	7	7	7	28	10	1	10	10	9	10	1	40	6	6	4	5	6	6	6	39	0	0	0	0	0	0	0	0	0	2	5	5	1	0	0	8
1	23	3	6	7	7	7	7	28	1	6	5	10	6	1	10	32	6	6	0	6	6	6	6	36	0	0	0	2	0	3	0	5	4	6	6	4	2	6	0	24
1	25	1	7	6	6	6	6	24	7	5	6	7	4	6	5	29	5	5	3	4	5	4	5	31	0	0	0	0	0	1	2	3	2	5	1	1	5	4	3	20
1	28	3	7	7	4	1	1	13	7	1	10	7	3	4	7	34	6	6	6	6	6	6	5	41	0	0	0	0	0	0	1	1	0	5	0	4	2	5	0	12
1	32	1	6	7	7	7	7	28	8	2	9	9	8	4	7	41	5	5	4	5	4	5	5	33	0	0	0	0	0	0	3	3	1	1	1	4	2	2	1	8
1	25	1	5	7	7	3	3	20	10	7	4	10	7	7	4	35	6	6	6	6	6	6	6	42	0	0	0	0	0	3	0	3	0	5	2	6	0	6	4	17
1	35	3	6	7	6	6	4	23	6	5	6	7	6	9	2	27	6	6	4	5	6	6	6	39	3	2	2	2	1	0	1	11	2	5	2	1	5	0	1	15
2	29	1	6	7	7	7	7	28	7	7	4	7	7	4	7	32	6	6	5	6	6	6	5	40	0	0	0	0	0	0	1	1	1	2	1	4	2	0	1	7
1	20	1	6	7	7	7	7	28	10	1	10	10	10	1	10	50	6	6	6	5	3	4	6	36	0	0	0	2	3	1	3	9	0	0	0	6	0	0	0	0
1	27	2	6	7	7	7	6	27	8	7	4	7	6	4	7	32	5	5	3	4	3	4	5	29	1	1	4	0	4	4	4	18	2	5	2	2	4	5	5	23
1	35	1	6	7	7	7	7	28	7	2	9	5	5	2	9	35	5	6	4	4	4	4	6	33	1	1	1	1	2	6	4	16	1	2	1	4	2	2	2	10
1	24	2	6	7	7	7	7	28	9	3	8	8	8	3	8	41	6	6	6	6	6	6	6	42	1	1	0	0	0	1	4	7	1	5	1	1	5	2	1	15
1	57	3	7	7	7	7	7	28	7	3	8	10	8	5	6	39	6	6	3	3	5	5	5	33	1	0	0	0	0	2	6	9	0	1	1	3	3	0	2	7
2	56	5	7	7	7	7	7	28	6	6	5	8	6	5	6	31	5	5	1	5	5	5	5	31	0	0	0	0	0	1	3	4	0	3	3	4	2	4	3	15
2	27	1	6	7	5	6	5	23	8	7	4	9	5	5	6	32	5	5	3	5	5	5	4	32	0	0	1	0	2	2	1	6	3	4	4	3	3	5	3	22
2	28	1	6	7	7	7	7	28	6	5	6	7	5	6	5	29	5	6	3	4	5	5	5	33	0	0	0	0	0	1	4	5	0	5	3	3	3	4	2	17
2	42	3	7	7	7	6	4	24	7	6	5	5	5	7	4	26	3	4	1	2	2	2	3	17	0	0	0	0	0	0	1	1	1	3	3	1	5	1	2	15
1	30	3	7	7	7	7	7	28	9	2	9	10	9	1	10	47	6	6	2	4	5	6	5	34	2	1	1	1	1	4	4	14	0	1	1	5	1	2	0	5
1	31	1	7	7	7	7	7	28	7	5	6	9	8	5	6	36	5	6	3	4	6	5	5	34	4	2	2	0	0	4	2	14	4	6	3	3	3	6	2	24
1	29	1	7	7	7	7	7	28	10	10	1	1	3	5	6	21	6	6	2	5	6	6	4	35	0	0	0	0	0	0	0	0	6	6	6	6	0	6	4	28
1	26	1	6	7	5	6	3	21	5	6	5	7	4	5	6	27	5	6	5	6	6	6	6	40	0	0	0	0	0	4	0	4	3	6	2	1	5	4	3	23
1	45	5	7	7	7	7	7	28	5	5	6	3	3	3	8	25	5	5	2	3	5	4	5	29	1	1	1	1	1	1	2	8	4	4	3	1	5	5	1	22
1	35	3	7	7	7	7	6	27	7	4	7	7	6	5	6	33	5	6	6	4	5	5	4	35	0	0	0	0	0	2	2	4	3	3	1	3	3	5	3	18
1	25	1	5	7	7	7	3	24	1	5	6	5	2	7	4	18	3	5	3	5	5	4	4	29	0	0	0	0	0	0	3	3	4	6	6	0	6	6	3	31
1	22	7	6	7	7	7	6	27	10	1	10	7	1	1	10	38	6	6	6	5	4	5	6	38	0	0	0	0	0	2	2	4	2	0	0	4	2	0	0	4
1	56	4	7	7	7	7	4	25	9	4	7	9	7	4	7	39	6	6	6	5	5	6	6	40	5	0	0	0	0	0	0	5	0	4	0	5	1	3	1	9
1	36	1	7	7	7	7	7	28	9	2	9	9	9	2	9	45	6	6	6	6	6	6	6	42	0	0	1	1	3	3	1	9	0	2	0	4	2	0	0	4
1	34	3	7	7	6	6	7	26	8	6	5	8	7	4	7	35	6	4	3	4	6	5	5	33	1	0	0	0	0	1	2	4	0	6	1	4	2	5	1	15
1	35	1	7	6	6	5	5	22	6	4	7	7	6	6	5	31	4	6	1	4	4	4	5	28	0	0	0	0	0	4	5	9	0	4	3	4	2	1	1	11
1	57	3	6	7	7	7	7	28	7	5	6	8	1	1	10	32	6	6	2	5	5	5	4	33	0	0	0	0	0	0	4	4	5	6	3	0	6	0	3	23
1	34	3	7	7	7	7	4	25	8	2	9	9	8	2	9	43	5	5	4	1	5	4	5	29	0	0	0	0	0	0	0	0	0	1	0	4	2	0	0	3
1	30	1	6	5	2	1	3	11	4	6	5	4	2	9	2	17	4	4	4	4	3	5	3	27	0	1	0	0	0	1	0	2	2	6	2	0	6	6	0	22
1	38	7	7	6	7	7	7	27	9	2	9	7	8	6	5	38	5	5	3	3	5	4	4	29	0	0	0	0	0	2	2	4	2	2	0	5	1	1	2	8
2	32	3	7	7	7	7	7	28	8	3	8	9	7	3	8	40	4	5	4	4	1	4	4	26	1	1	1	1	1	2	3	10	1	3	2	4	2	3	2	13
1	63	3	6	7	7	7	7	28	6	5	6	5	5	6	5	27	4	5	5	5	5	6	6	36	6	2	4	0	0	3	3	18	0	3	3	3	3	1	0	10
2	30	1	5	6	7	6	6	25	7	2	9	8	8	6	5	37	6	6	4	4	6	6	4	36	0	0	0	2	0	2	0	4	2	6	1	5	1	0	5	15
2	58	3	7	5	6	6	6	23	1	10	1	1	1	10	1	5	1	1	1	1	1	0	6	11	1	0	0	0	0	0	0	1	0	6	6	0	6	6	0	24
1	47	3	7	7	7	7	7	28	10	1	10	10	10	3	8	48	6	6	3	5	6	6	6	38	0	0	0	0	0	0	3	3	0	4	0	6	0	5	0	9
1	32	1	6	4	2	2	2	10	5	5	6	5	5	7	4	25	3	4	4	4	5	5	4	29	0	0	0	0	0	0	0	0	3	5	4	2	4	5	3	24
1	29	3	7	7	7	7	1	22	10	4	7	10	5	1	10	42	6	6	6	6	6	6	6	42	0	0	0	0	0	1	1	2	1	0	0	4	2	2	0	5
1	25	1	6	7	7	7	7	28	8	7	4	8	8	5	6	34	6	6	3	5	5	5	5	35	0	0	0	0	0	1	3	4	1	3	2	4	2	5	3	16
1	39	1	7	7	7	7	7	28	6	6	5	6	5	4	7	29	3	4	3	3	3	3	4	23	1	1	1	1	1	0	0	5	3	6	4	3	3	4	2	22
1	24	1	7	7	7	7	7	28	4	9	2	4	1	4	7	18	5	6	2	5	6	3	3	30	0	0	0	0	0	0	0	0	0	5	4	0	6	6	5	26
1	35	1	7	7	7	7	7	28	10	1	10	10	10	1	10	50	6	6	6	6	4	6	6	40	0	0	0	0	0	3	4	7	0	2	0	2	4	0	0	6
1	23	1	7	7	7	7	7	28	3	5	6	5	5	8	3	22	6	6	4	5	6	5	4	36	0	0	0	0	0	0	0	0	0	6	3	0	6	2	4	21
1	41	4	7	7	7	7	7	28	1	10	1	1	1	10	1	5	6	6	4	4	6	3	3	32	0	0	0	0	0	0	0	0	0	6	0	0	6	6	0	18
1	64	3	7	7	7	7	7	28	5	5	6	5	5	10	1	22	6	6	5	5	6	5	4	37	0	0	0	0	0	0	2	2	0	3	2	2	4	6	5	20
1	30	2	6	7	6	7	7	27	10	1	10	10	10	3	8	48	2	4	1	2	1	1	5	16	4	3	1	2	5	6	5	26	1	5	1	5	1	1	2	11
1	31	3	6	7	7	7	4	25	8	5	6	5	5	7	4	28	4	6	1	1	2	2	6	22	3	2	1	1	0	0	2	9	3	5	2	2	4	3	3	20
1	41	3	7	7	6	7	7	27	4	4	7	7	5	7	4	27	6	4	4	3	3	2	3	25	1	2	0	0	0	0	1	4	3	5	1	4	2	6	4	21
1	21	1	6	7	7	7	7	28	7	6	5	1	5	6	5	23	6	5	4	4	5	5	6	35	0	0	0	0	0	0	0	0	1	6	5	3	3	6	3	24
1	46	3	5	7	7	7	7	28	5	5	6	5	3	10	1	20	2	6	0	0	6	6	3	23	0	0	0	0	0	0	0	0	6	6	6	1	5	3	6	32
1	42	3	7	7	7	7	7	28	7	5	6	5	5	7	4	27	6	6	5	5	6	6	6	40	1	1	1	0	0	0	1	4	0	3	3	3	3	3	3	15
2	20	1	5	7	7	7	4	25	8	6	5	5	7	1	10	35	4	3	0	5	4	5	3	24	1	0	0	0	0	0	6	7	0	0	0	3	3	0	4	7
1	18	1	5	7	5	5	1	18	3	6	5	10	1	3	8	27	6	6	4	3	4	5	5	33	0	0	1	0	0	0	2	3	3	6	3	3	3	4	0	19
1	67	4	7	5	7	4	4	#NULL!	1	2	9	1	8	8	3	22	6	6	4	5	6	3	5	35	0	0	0	0	0	4	0	4	6	6	6	1	5	4	1	28
1	19	2	6	7	7	7	7	28	8	4	7	7	7	8	3	32	5	5	4	4	5	5	4	32	0	0	0	0	0	0	3	3	1	3	2	4	2	6	6	20
1	27	1	7	5	7	6	6	24	9	2	9	10	9	1	10	47	6	6	4	4	5	6	5	36	1	1	2	0	0	2	5	11	0	6	2	4	2	1	0	11
1	31	1	7	6	5	6	3	20	7	6	5	6	3	7	4	25	6	5	4	4	5	4	4	32	0	1	1	0	0	2	1	5	2	6	3	3	3	4	1	19
1	54	4	7	5	4	4	4	17	7	4	7	7	4	4	7	32	2	4	1	1	5	4	4	21	0	0	0	0	0	1	1	2	1	3	0	2	4	1	1	10
1	21	1	5	7	7	7	7	28	10	1	10	10	10	1	10	50	6	6	3	5	5	6	6	37	2	2	2	2	2	3	6	19	0	0	0	6	0	0	0	0
1	18	1	5	7	7	7	7	28	9	2	9	10	8	7	4	40	5	6	6	5	6	6	6	40	0	0	0	0	0	3	3	6	0	2	2	0	6	2	3	15
1	32	3	4	7	1	1	1	10	1	1	10	1	1	10	1	14	3	0	0	0	6	6	0	15	0	0	0	0	0	0	0	0	6	6	6	0	6	6	6	36
2	35	1	5	7	7	7	4	25	6	4	7	3	7	6	5	28	2	6	3	6	6	6	0	29	0	0	0	0	0	2	6	8	0	6	0	5	1	6	3	16
1	22	1	5	6	7	7	3	23	8	3	8	10	5	1	10	41	6	6	5	5	5	5	4	36	1	0	0	0	0	1	0	2	2	5	3	4	2	4	0	16
1	21	2	4	6	2	4	5	17	2	10	1	2	1	2	9	15	0	5	0	0	6	5	4	20	0	0	0	0	0	0	0	0	0	6	3	0	6	6	0	21
2	23	1	6	6	7	7	7	27	6	6	5	3	3	5	6	23	4	4	4	4	5	2	3	26	1	1	0	0	0	4	2	8	1	6	5	2	4	6	4	26
1	29	3	6	7	7	7	4	25	5	4	7	8	3	2	9	32	6	6	6	6	6	6	6	42	0	0	0	0	0	1	0	1	0	6	3	1	5	1	0	15
1	23	1	6	6	7	7	7	27	5	5	6	1	1	9	2	15	6	3	4	5	5	0	6	29	0	2	0	0	0	4	4	10	5	6	4	0	6	6	0	27
1	26	1	6	7	7	7	7	28	10	3	8	8	9	2	9	44	6	6	6	6	6	4	6	40	0	1	0	0	0	6	3	10	1	6	1	1	5	6	0	19
1	53	3	6	7	7	7	6	27	4	3	8	3	2	3	8	25	5	5	5	5	6	2	6	34	0	0	0	0	0	0	0	0	6	6	6	0	6	2	5	31
2	24	1	6	7	5	7	5	24	3	9	2	2	2	2	9	18	1	6	1	1	6	6	1	22	0	0	0	0	0	0	0	0	0	6	0	0	6	6	0	18
1	28	3	7	7	7	7	6	27	7	4	7	6	6	4	7	33	2	2	5	2	2	3	3	19	1	1	0	5	4	5	5	21	2	6	4	3	3	5	3	23
1	29	2	7	4	4	4	4	16	5	5	6	5	5	5	6	27	4	4	3	3	5	4	2	25	0	0	0	0	0	1	0	1	4	4	2	3	3	3	2	18
2	31	2	4	7	7	7	7	28	5	5	6	5	5	5	6	27	0	6	1	1	3	6	1	18	1	1	0	0	0	0	0	2	0	2	0	0	6	0	2	10
1	44	3	7	7	7	7	7	28	10	1	10	10	10	1	10	50	6	6	0	0	0	6	6	24	0	0	0	0	0	0	0	0	0	0	0	6	0	0	0	0
1	36	1	7	5	2	2	5	14	10	1	10	10	10	1	10	50	5	6	1	1	4	4	6	27	4	1	1	1	1	4	1	13	0	0	0	6	0	1	0	1
1	21	1	5	7	7	7	7	28	10	5	6	10	5	1	10	41	5	4	4	6	3	6	6	34	0	0	0	0	0	3	4	7	0	5	2	2	4	6	6	23
2	27	1	7	7	3	2	6	18	10	1	10	10	10	1	10	50	5	5	4	6	4	6	6	36	4	2	0	0	0	4	0	10	0	2	0	6	0	0	0	2
1	41	3	7	7	7	7	5	26	6	4	7	6	6	4	7	32	5	4	4	4	5	5	1	28	0	0	0	0	0	1	1	2	1	4	2	4	2	5	0	14
1	27	2	6	7	7	7	7	28	5	5	6	7	7	4	7	32	5	5	1	1	0	6	4	22	1	6	1	0	0	2	3	13	2	6	3	3	3	4	0	18
2	23	1	6	7	4	6	4	21	3	8	3	4	4	5	6	20	5	5	4	4	6	3	2	29	0	1	1	0	0	0	2	4	1	4	2	1	5	4	2	18
1	24	1	6	7	7	7	7	28	8	2	9	10	8	2	9	44	6	6	4	5	4	5	5	35	0	1	0	0	0	4	1	6	1	3	2	4	2	6	1	15
1	24	7	6	7	7	7	7	28	7	3	8	7	7	5	6	35	4	6	3	3	5	4	3	28	1	0	0	0	0	2	1	4	0	6	1	3	3	0	1	11
1	53	3	7	7	4	4	4	19	9	2	9	2	2	8	3	25	6	5	5	5	5	4	4	34	0	0	0	0	0	3	0	3	5	5	3	3	3	5	2	23
1	24	1	5	5	5	4	1	15	8	2	9	10	8	2	9	44	5	5	5	5	5	5	5	35	1	1	0	0	0	1	0	3	0	1	0	4	2	1	2	6
1	26	1	6	7	7	7	7	28	8	2	9	9	9	2	9	44	5	5	6	5	6	6	6	39	1	1	3	1	1	1	4	12	1	1	1	4	2	1	1	7
1	49	4	7	5	3	5	6	19	9	1	10	8	7	3	8	42	6	6	6	6	6	6	6	42	0	0	0	0	0	0	0	0	0	3	0	1	5	4	3	15
1	58	3	5	7	1	1	1	10	1	10	1	1	1	10	1	5	6	6	6	6	6	6	6	42	0	0	0	0	0	0	0	0	6	6	6	0	6	6	6	36
1	47	7	7	7	3	3	1	14	3	3	8	5	1	3	8	25	6	6	6	6	6	0	6	36	0	0	0	0	0	0	0	0	5	6	3	2	4	6	6	30
1	37	2	6	7	3	7	4	21	8	7	4	10	9	1	10	41	6	6	6	6	6	6	6	42	4	2	6	6	0	5	6	29	0	3	6	5	1	6	0	16
2	50	2	5	6	1	1	1	9	10	5	6	5	1	5	6	28	6	6	4	3	6	6	6	37	3	1	0	0	0	1	1	6	1	6	3	3	3	3	3	19
1	18	1	3	1	2	7	7	17	1	10	1	1	1	10	1	5	0	0	0	0	6	1	6	13	0	0	0	0	0	0	0	0	6	6	5	0	6	6	2	31
2	53	4	6	5	3	5	1	14	3	8	3	2	2	8	3	13	4	5	4	4	5	3	4	29	1	1	1	1	1	1	1	7	4	6	6	1	5	5	1	27
1	47	3	7	7	7	7	7	28	5	4	7	4	4	4	7	27	4	5	5	5	6	5	5	35	3	3	0	0	0	3	2	11	3	6	6	0	6	5	4	30
2	43	1	5	7	5	6	5	23	8	4	7	8	8	5	6	37	3	3	3	3	3	2	6	23	0	0	0	0	0	0	1	1	0	1	0	4	2	3	0	6
2	35	1	5	7	7	7	7	28	7	5	6	5	3	3	8	29	4	5	4	5	5	5	4	32	0	0	0	0	0	0	0	0	0	5	3	3	3	2	3	16
1	57	5	6	5	4	5	4	18	1	9	2	2	2	10	1	8	6	4	4	4	6	2	4	30	0	0	0	0	0	1	0	1	6	5	6	0	6	6	0	29
2	41	3	4	7	7	7	7	28	8	8	3	10	8	2	9	38	6	6	5	6	6	5	6	40	1	0	0	1	1	6	4	13	0	5	1	5	1	0	0	7
1	32	3	7	7	7	7	7	28	1	10	1	1	1	10	1	5	6	6	6	0	6	5	5	34	0	0	0	0	0	0	0	0	3	3	4	0	6	3	0	19
2	22	2	5	7	6	6	6	25	7	8	3	8	8	6	5	31	4	5	3	5	5	5	5	32	5	1	3	0	0	3	4	16	1	4	3	2	4	3	2	17
1	25	1	5	7	7	7	7	28	10	1	10	10	10	1	10	50	6	6	6	3	6	6	6	39	3	3	3	3	3	6	6	27	0	3	3	6	0	6	0	12
2	22	1	4	6	2	7	1	#NULL!	8	1	10	10	9	1	10	47	5	5	5	5	5	2	2	29	0	0	0	0	0	1	1	2	0	2	0	5	1	0	0	3
2	28	1	6	7	1	1	1	10	5	5	6	7	5	8	3	26	5	5	3	4	5	5	5	32	0	0	0	0	0	3	2	5	0	6	3	3	3	2	0	14
1	29	3	4	7	7	7	7	#NULL!	8	5	6	5	5	7	4	28	5	3	4	0	3	5	4	24	0	0	0	0	0	5	1	6	0	5	1	1	5	2	5	18
2	22	1	4	7	7	7	7	28	6	4	7	7	6	6	5	31	3	3	0	0	3	3	0	12	0	0	0	0	0	0	0	0	0	0	3	3	3	3	0	9
2	40	3	5	7	4	4	4	19	6	6	5	7	5	4	7	30	2	6	2	2	2	6	6	26	0	0	1	0	0	0	0	1	2	4	3	3	3	0	3	15
1	25	1	7	6	7	6	7	26	7	3	8	6	5	2	9	35	4	6	3	4	4	3	5	29	3	2	4	2	1	2	1	15	3	1	2	4	2	6	1	15
1	29	1	7	7	7	7	2	23	7	4	7	7	1	4	7	29	6	6	6	6	6	4	5	39	0	0	0	0	0	2	1	3	0	6	1	4	2	4	4	17
1	21	1	6	7	7	7	7	28	10	10	1	10	1	7	4	26	6	6	6	6	6	6	6	42	0	0	0	0	0	6	0	6	5	6	6	3	3	6	3	29
2	57	3	7	7	7	7	7	28	4	7	4	8	7	3	8	31	1	4	3	2	5	2	3	20	0	0	0	0	0	0	1	1	1	4	2	2	4	5	4	20
1	60	3	7	4	4	2	2	12	3	8	3	6	3	8	3	18	4	4	3	2	6	4	4	27	0	1	0	0	0	0	1	2	4	5	4	3	3	5	4	25
1	60	3	6	7	5	4	4	20	8	8	3	5	5	8	3	24	5	2	2	4	4	2	5	24	0	0	0	0	0	0	0	0	2	6	4	4	2	5	4	23
1	59	6	7	7	7	7	7	28	7	6	5	8	6	2	9	35	6	6	6	4	4	5	6	37	3	5	1	2	1	3	1	16	0	1	1	5	1	5	1	9
1	52	2	6	6	6	5	6	23	8	3	8	9	5	7	4	34	6	6	5	5	6	5	4	37	2	0	0	0	0	0	0	2	0	2	2	3	3	5	2	14
2	60	3	7	7	7	7	7	28	5	9	2	3	3	3	8	21	4	5	3	3	3	3	6	27	1	0	0	0	0	0	0	1	0	6	3	0	6	0	0	15
1	56	3	6	7	7	7	7	28	6	4	7	8	1	3	8	30	5	6	6	4	6	5	3	35	2	3	1	0	0	1	4	11	1	5	4	2	4	5	5	24
2	59	1	6	7	7	7	7	28	10	1	10	10	10	6	5	45	6	6	6	3	6	6	6	39	3	0	0	0	0	0	3	6	0	0	3	6	0	3	3	9
2	59	3	7	7	7	7	7	28	10	1	10	10	10	3	8	48	4	4	4	4	6	6	6	34	0	0	0	0	0	0	3	3	0	0	0	6	0	0	0	0
1	56	3	7	5	6	7	7	25	2	3	8	2	2	2	9	23	6	4	3	6	5	1	5	30	1	0	0	0	0	4	0	5	1	6	6	1	5	3	5	26
2	61	3	6	7	7	7	7	28	4	5	6	5	6	6	5	26	1	1	2	2	4	2	4	16	1	0	0	0	0	1	2	4	3	0	4	3	3	4	4	18
2	24	1	7	6	5	5	2	18	7	5	6	2	5	4	7	27	6	5	4	5	5	3	1	29	0	0	0	0	0	1	4	5	0	5	0	2	4	6	4	19
2	25	1	6	7	4	7	1	19	6	6	5	5	5	6	5	26	6	6	4	4	4	2	4	30	0	1	0	0	0	4	1	6	1	4	4	2	4	5	3	21
2	20	1	5	7	7	7	7	28	7	10	1	3	4	10	1	16	4	5	0	4	4	3	6	26	0	0	0	0	0	0	0	0	0	0	0	0	6	6	3	15
2	22	1	5	7	4	5	4	20	8	8	3	1	1	9	2	15	1	6	6	6	6	5	4	34	0	0	0	0	0	0	0	0	0	0	0	4	2	0	4	6
2	22	2	5	7	7	7	7	28	6	5	6	7	4	9	2	25	1	4	4	3	4	3	1	20	0	0	0	1	0	0	5	6	2	4	1	3	3	5	4	19
2	20	2	5	7	7	7	5	26	10	1	10	10	10	1	10	50	6	6	4	6	5	6	6	39	0	0	0	2	0	1	1	4	0	6	0	6	0	0	0	6
2	20	7	5	7	7	7	7	28	8	5	6	5	3	1	10	32	6	6	6	5	5	6	5	39	0	0	1	0	0	1	4	6	0	5	2	4	2	1	0	10
2	20	7	5	7	7	7	7	28	8	5	6	5	3	1	10	32	6	6	6	5	5	6	5	39	0	0	1	0	0	1	4	6	0	5	2	4	2	1	0	10
2	20	7	5	7	7	7	7	28	8	5	6	5	3	1	10	32	6	6	6	5	5	6	5	39	0	0	1	0	0	1	4	6	0	5	2	4	2	1	0	10
2	19	1	5	6	7	7	7	27	5	8	3	5	5	5	6	24	3	4	4	5	5	3	3	27	2	1	0	0	0	3	3	9	1	6	5	1	5	6	3	26
2	19	1	5	6	7	7	7	27	5	8	3	5	5	5	6	24	3	4	4	5	5	3	3	27	2	1	0	0	0	3	3	9	1	6	5	1	5	6	3	26
2	19	1	5	6	7	7	7	27	5	8	3	5	5	5	6	24	3	4	4	5	5	3	3	27	2	1	0	0	0	3	3	9	1	6	5	1	5	6	3	26
2	19	1	5	6	7	7	7	27	5	8	3	5	5	5	6	24	3	4	4	5	5	3	3	27	2	1	0	0	0	3	3	9	1	6	5	1	5	6	3	26
1	23	1	5	7	7	7	7	28	8	3	8	8	6	1	10	40	6	6	6	6	4	6	4	38	2	0	1	1	0	3	4	11	2	3	2	5	1	2	1	11
1	23	1	5	7	7	7	7	28	8	3	8	8	6	1	10	40	6	6	6	6	4	6	4	38	2	0	1	1	0	3	4	11	2	3	2	5	1	2	1	11
2	29	1	5	7	7	7	7	28	3	10	1	8	4	6	5	21	6	6	5	6	6	4	6	39	0	0	0	0	0	0	0	0	0	5	5	4	2	0	0	12
2	29	1	5	7	7	7	7	28	3	10	1	8	4	6	5	21	6	6	5	6	6	4	6	39	0	0	0	0	0	0	0	0	0	5	5	4	2	0	0	12
2	29	1	5	7	7	7	7	28	3	10	1	8	4	6	5	21	6	6	5	6	6	4	6	39	0	0	0	0	0	0	0	0	0	5	5	4	2	0	0	12
2	29	1	5	7	7	7	7	28	3	10	1	8	4	6	5	21	6	6	5	6	6	4	6	39	0	0	0	0	0	0	0	0	0	5	5	4	2	0	0	12
2	41	3	4	7	7	7	7	28	8	8	3	10	8	2	9	38	6	6	5	6	6	5	6	40	1	0	0	1	1	6	4	13	0	5	1	5	1	0	0	7
2	41	3	4	7	7	7	7	28	8	8	3	10	8	2	9	38	6	6	5	6	6	5	6	40	1	0	0	1	1	6	4	13	0	5	1	5	1	0	0	7
2	41	3	4	7	7	7	7	28	8	8	3	10	8	2	9	38	6	6	5	6	6	5	6	40	1	0	0	1	1	6	4	13	0	5	1	5	1	0	0	7
2	41	3	4	7	7	7	7	28	8	8	3	10	8	2	9	38	6	6	5	6	6	5	6	40	1	0	0	1	1	6	4	13	0	5	1	5	1	0	0	7
2	50	2	5	6	1	1	1	9	10	5	6	5	1	5	6	28	6	6	4	3	6	6	6	37	3	1	0	0	0	1	1	6	1	6	3	3	3	3	3	19
2	24	1	6	7	5	7	5	24	3	9	2	2	2	2	9	18	1	6	1	1	6	6	1	22	0	0	0	0	0	0	0	0	0	6	0	0	6	6	0	18
2	44	3	6	7	7	7	7	28	10	10	1	10	10	1	10	41	6	6	6	6	6	6	6	42	0	0	0	0	0	0	0	0	6	0	0	6	0	0	0	6
2	47	4	6	6	4	5	2	17	8	2	9	8	8	2	9	42	5	5	4	4	5	5	5	33	1	1	1	0	0	1	3	7	3	5	1	4	2	2	1	14
2	48	1	8	7	7	7	7	28	8	5	6	5	1	1	10	30	3	6	3	5	6	5	6	34	0	2	0	0	0	1	0	3	0	4	3	1	5	6	3	21
2	44	4	7	7	7	7	7	#NULL!	9	5	6	10	5	1	10	40	6	6	0	0	3	3	6	24	3	0	3	3	0	6	6	21	0	3	0	3	3	6	4	16
2	32	3	7	7	7	7	7	28	8	3	8	9	7	3	8	40	4	5	4	4	1	4	4	26	1	1	1	1	1	2	3	10	1	3	2	4	2	3	2	13
2	20	1	5	6	6	6	7	25	7	3	8	8	6	3	8	37	6	6	5	5	2	4	4	32	1	4	3	3	3	3	1	18	2	5	3	3	3	6	4	23
2	22	1	5	7	4	5	4	20	8	8	3	1	1	9	2	15	1	6	6	6	6	5	4	34	0	0	0	0	0	0	0	0	0	0	0	4	2	0	4	6
2	22	2	5	7	7	7	7	28	6	5	6	7	4	9	2	25	1	4	4	3	4	3	1	20	0	0	0	1	0	0	5	6	2	4	1	3	3	5	4	19
2	20	2	5	7	7	7	5	26	10	1	10	10	10	1	10	50	6	6	4	6	5	6	6	39	0	0	0	2	0	1	1	4	0	6	0	6	0	0	0	6
2	22	1	5	7	7	5	4	23	10	1	10	9	9	4	7	45	5	4	1	3	5	3	2	23	0	0	0	0	0	1	1	2	0	1	0	6	0	0	0	1
2	27	1	6	7	3	1	2	13	1	10	1	1	1	10	1	5	0	0	0	0	6	0	0	6	0	0	0	0	0	0	0	0	0	0	0	0	6	0	0	6
2	24	1	6	7	7	7	7	28	10	2	9	10	8	1	10	47	6	6	6	6	6	6	6	42	0	0	0	0	0	3	0	3	0	3	0	6	0	5	0	8
2	31	1	6	7	7	7	7	28	10	1	10	10	10	1	10	50	6	6	4	6	6	6	6	40	0	0	0	0	0	0	6	6	0	6	0	6	0	6	0	12
2	25	1	6	7	7	7	7	28	5	7	4	7	3	1	10	29	4	4	4	6	6	6	6	36	0	0	0	0	0	0	0	0	2	6	4	3	3	5	4	24
2	19	1	5	5	6	6	5	22	9	3	8	10	10	2	9	46	1	6	1	1	5	4	3	21	0	6	4	0	1	1	2	14	0	5	1	5	1	3	5	15
2	23	1	5	7	7	7	4	25	8	5	6	9	8	1	10	41	5	6	6	6	6	5	6	40	2	3	0	0	1	5	4	15	0	2	0	2	4	3	0	9
2	25	1	6	5	6	6	5	22	3	8	3	3	2	3	8	19	5	4	5	5	5	3	5	32	0	0	0	0	0	0	0	0	2	6	5	1	5	3	5	26
2	24	2	6	6	7	5	3	21	7	5	6	8	5	8	3	29	3	5	1	3	5	4	3	24	2	1	0	0	0	3	4	10	3	4	2	3	3	2	2	16
2	28	1	6	7	7	7	7	28	7	4	7	7	8	4	7	36	6	6	6	5	6	6	5	40	0	0	0	0	0	0	2	2	0	6	3	4	2	4	2	17
2	56	1	6	7	7	7	7	28	10	1	10	10	10	5	6	46	6	6	5	5	6	6	6	40	3	1	0	0	0	1	4	9	1	5	2	6	0	3	0	11
2	58	3	6	6	6	5	6	23	3	8	3	8	3	9	2	19	4	5	4	4	5	5	5	32	2	1	0	1	0	1	2	7	4	5	5	1	5	4	5	28
2	21	1	6	7	7	7	7	28	10	9	2	10	10	1	10	42	6	6	2	3	5	5	6	33	4	3	4	5	6	4	6	32	0	4	0	6	0	2	0	6
2	25	1	6	7	7	7	7	28	10	3	8	10	10	3	8	46	6	6	6	6	6	5	6	41	4	4	4	4	4	5	5	30	0	4	3	5	1	3	2	13
2	19	1	5	7	7	7	7	28	9	1	10	9	10	1	10	48	6	6	4	4	4	5	6	35	5	3	4	4	1	3	4	24	0	0	0	6	0	0	0	0
2	25	1	6	7	7	7	7	28	10	1	10	9	9	4	7	45	6	6	6	5	4	6	5	38	0	0	2	0	2	1	5	10	0	0	0	6	0	0	0	0
2	28	1	6	7	7	6	3	23	4	6	5	6	3	6	5	23	4	6	4	4	3	4	4	29	0	0	0	0	0	1	4	5	2	6	3	2	4	5	5	25
2	31	1	6	7	7	7	7	#NULL!	4	7	4	3	3	7	4	18	5	5	5	4	5	5	5	34	0	0	0	0	0	0	1	1	1	6	4	2	4	5	4	24
2	27	1	6	7	7	7	7	28	10	2	9	10	10	1	10	49	6	6	6	6	6	6	6	42	0	0	0	0	1	0	3	4	6	0	0	5	1	1	0	8
2	67	3	6	7	7	7	6	27	10	10	1	8	8	9	2	29	4	4	4	6	6	6	6	36	3	5	6	2	1	5	3	25	1	1	1	3	3	1	4	11
2	53	2	4	6	6	6	6	24	9	2	9	10	10	2	9	47	6	5	3	5	5	5	5	34	3	1	2	0	0	2	1	9	1	5	3	4	2	5	1	17
2	41	3	4	6	5	5	5	21	9	7	4	5	5	8	3	26	4	5	4	4	5	5	5	32	2	0	2	1	0	2	3	10	0	2	1	5	1	1	1	6
2	23	1	5	7	7	7	7	28	8	4	7	8	6	5	6	35	4	5	5	5	6	5	5	35	0	0	0	0	0	2	1	3	0	3	1	2	4	2	3	13
2	43	3	4	7	7	7	7	28	7	5	6	10	5	5	6	34	6	6	4	3	6	6	6	37	3	3	0	0	0	1	1	8	0	3	3	3	3	3	3	15
2	43	3	4	7	7	7	7	28	7	5	6	10	5	5	6	34	6	6	4	3	6	6	6	37	3	3	0	0	0	1	1	8	0	3	3	3	3	3	3	15
2	43	1	6	7	7	7	6	27	5	5	6	5	1	5	6	23	3	6	3	3	6	6	5	32	1	0	0	0	0	0	0	1	0	3	0	0	6	0	3	12
2	35	1	5	4	1	1	1	7	5	2	9	8	6	2	9	37	5	6	6	5	6	6	6	40	0	0	0	0	0	0	0	0	0	3	1	3	3	0	0	7
2	24	1	6	7	7	7	7	28	5	5	6	6	5	5	6	28	4	3	3	3	3	3	4	23	3	4	4	5	4	4	4	28	4	4	4	4	2	4	4	22
