# Supplementary material for: Validation of the perceived personal responsibility and desire for reconciliation scales in the Spanish population
Source: PLoS One. 2025 Nov 13;20(11):e0336599. doi: 10.1371/journal.pone.0336599 (PMC12614524; doi:10.1371/journal.pone.0336599)
Supplement: S2 File. — Data corresponding to the exploratory factor analysis of the scales validated in the study. (XLSX) [file pone.0336599.s005.xlsx]

## Sheet: DATA_AFE
S	E	E_C	ESTUDIOS	DR_1	DR_2	DR_3	DR_4	RPP_1	RPP_2	RPP_2Inv	RPP_3	RPP_4	RPP_5	RPP_5Inv
1	37	3	7	7	7	7	5	8	6	5	8	6	3	8
1	40	1	7	7	6	6	6	3	3	8	3	3	3	8
2	26	7	7	7	7	7	4	8	3	8	10	8	2	9
1	24	7	7	7	6	6	7	5	7	4	6	2	3	8
1	61	6	7	5	4	4	3	1	1	10	1	1	1	10
1	64	3	7	7	1	3	2	1	10	1	1	1	10	1
1	52	3	7	7	7	7	7	9	5	6	9	5	5	6
2	44	4	7	7	7	7	7	9	5	6	10	5	1	10
1	20	1	5	7	7	7	7	7	5	6	5	2	5	6
1	36	3	6	7	1	2	1	5	5	6	10	2	5	6
2	42	3	7	7	7	6	7	7	4	7	9	9	3	8
1	46	3	7	7	4	4	2	5	5	6	3	3	3	8
1	23	7	7	7	7	7	7	10	1	10	10	10	1	10
2	56	4	6	5	6	6	5	8	2	9	9	8	2	9
1	21	1	5	7	7	7	7	9	7	4	5	5	3	8
1	53	3	7	7	7	7	4	5	5	6	9	5	3	8
2	20	7	5	7	7	7	7	8	5	6	5	3	1	10
2	19	1	5	6	7	7	7	5	8	3	5	5	5	6
1	28	2	7	7	7	7	7	7	3	8	10	8	1	10
2	54	3	6	7	7	7	7	8	2	9	4	5	4	7
1	20	1	5	7	6	6	6	8	1	10	10	9	1	10
1	22	1	6	6	7	7	6	7	6	5	6	3	3	8
1	22	1	5	7	6	6	6	9	5	6	5	4	6	5
1	25	1	6	6	6	3	4	10	2	9	9	9	1	10
1	59	1	7	7	2	3	1	8	3	8	5	3	7	4
2	53	3	6	7	7	7	7	5	4	7	5	2	5	6
1	56	1	7	7	7	7	7	1	10	1	1	1	10	1
1	42	3	7	7	7	7	7	8	3	8	10	8	1	10
2	46	3	6	7	7	7	7	8	3	8	8	7	3	8
1	54	3	5	7	7	7	7	7	8	3	6	5	5	6
1	26	1	7	7	7	7	7	5	5	6	5	5	5	6
1	54	1	7	7	7	7	7	3	10	1	1	1	1	10
1	53	3	7	7	7	7	7	7	5	6	7	7	3	8
1	25	1	7	6	7	7	6	10	3	8	9	7	6	5
1	25	1	6	7	6	1	2	10	1	10	10	10	1	10
1	20	1	5	7	7	7	1	9	2	9	10	2	1	10
1	27	1	7	7	7	7	7	7	1	10	3	6	3	8
1	32	3	7	7	7	7	7	8	5	6	9	7	4	7
2	52	3	7	7	7	7	4	10	1	10	10	10	1	10
1	52	3	6	7	7	7	7	4	1	10	10	1	10	1
1	52	3	4	7	7	7	7	5	4	7	6	4	4	7
1	53	3	6	7	7	7	7	6	8	3	6	5	6	5
1	30	1	7	7	7	7	4	3	8	3	3	8	8	3
1	46	3	7	6	7	7	7	8	4	7	4	5	8	3
2	21	7	6	7	5	4	1	9	2	9	9	9	1	10
2	54	3	6	2	2	4	2	8	4	7	8	8	9	2
1	24	1	7	3	1	1	1	6	10	1	10	6	3	8
1	24	1	7	7	7	7	7	9	1	10	10	9	5	6
1	45	3	5	4	5	4	6	5	5	6	9	5	9	2
1	46	3	6	7	7	6	5	5	6	5	7	5	5	6
1	55	3	7	7	3	1	1	3	6	5	10	3	6	5
1	25	7	7	7	7	7	7	7	4	7	8	7	3	8
1	52	3	7	7	7	4	7	8	8	3	6	3	4	7
1	63	2	6	7	7	7	7	8	8	3	4	4	5	6
2	53	3	6	7	7	7	7	8	1	10	10	8	3	8
1	25	1	6	7	7	7	7	10	1	10	10	10	1	10
2	56	4	7	4	4	4	1	5	5	6	5	5	5	6
1	54	3	6	7	7	7	7	7	6	5	8	6	8	3
1	34	1	7	7	7	7	1	5	5	6	7	5	7	4
1	53	3	7	7	7	7	5	8	4	7	4	8	4	7
2	49	3	6	7	4	4	4	3	3	8	6	3	4	7
1	24	1	6	7	7	7	7	7	5	6	9	7	4	7
2	19	1	5	7	5	6	3	1	1	10	4	1	2	9
1	27	1	6	7	7	7	4	7	6	5	8	5	3	8
1	27	1	7	7	5	7	7	5	7	4	10	6	9	2
2	53	3	7	5	4	4	4	6	2	9	7	6	2	9
1	34	3	7	4	1	1	2	8	4	7	4	7	3	8
2	28	3	7	3	5	5	7	8	2	9	9	7	2	9
1	31	1	7	7	7	7	6	8	2	9	9	9	5	6
1	46	3	7	7	7	7	7	8	4	7	7	7	4	7
1	49	3	6	7	7	7	7	6	4	7	4	4	4	7
1	47	1	7	6	5	5	5	5	7	4	8	5	3	8
1	50	3	7	7	7	7	7	8	2	9	9	7	10	1
2	60	3	7	5	5	5	5	2	2	9	2	2	2	9
2	46	3	6	5	5	6	5	7	3	8	9	3	3	8
1	48	7	7	7	7	7	7	8	9	2	8	9	1	10
2	39	3	7	7	7	7	7	10	1	10	10	10	2	9
1	32	3	7	7	7	7	5	6	7	4	7	4	4	7
2	35	1	7	7	4	5	1	5	5	6	9	5	9	2
2	50	1	6	7	6	6	6	6	6	5	6	6	5	6
2	40	3	6	7	7	7	7	6	6	5	7	5	5	6
1	37	3	7	7	7	7	6	10	1	10	10	7	1	10
1	44	1	5	7	7	7	4	1	10	1	5	1	8	3
1	53	3	7	7	7	7	5	9	7	4	10	7	7	4
2	65	3	7	7	5	5	5	10	1	10	10	10	6	5
1	23	1	5	7	7	7	7	8	3	8	8	6	1	10
1	55	1	5	7	7	7	7	1	5	6	5	5	5	6
2	63	3	6	7	7	6	6	7	5	6	5	5	3	8
1	42	3	6	4	1	1	1	5	5	6	1	5	5	6
1	53	3	6	7	7	7	7	8	3	8	8	4	2	9
1	46	1	6	7	5	6	5	7	7	4	9	7	5	6
1	49	3	6	6	7	7	7	5	6	5	5	5	5	6
1	58	2	6	7	7	7	7	6	7	4	6	6	6	5
2	45	3	7	7	7	7	7	5	6	5	9	7	5	6
1	54	1	5	7	7	7	7	8	7	4	7	7	7	4
1	43	1	6	4	4	4	4	7	6	5	6	7	5	6
1	43	7	7	7	4	4	1	10	1	10	10	10	1	10
1	39	3	6	7	7	7	7	1	1	10	1	1	1	10
2	29	1	5	7	7	7	7	3	10	1	8	4	6	5
1	25	1	7	7	7	7	7	6	5	6	8	6	4	7
1	48	3	6	7	7	7	7	10	1	10	10	10	1	10
1	30	4	7	7	5	1	1	3	8	3	4	2	5	6
2	52	3	7	7	7	7	7	10	1	10	10	10	1	10
1	45	3	6	7	3	3	4	9	2	9	10	8	1	10
2	37	3	6	7	7	7	7	10	7	4	7	4	4	7
2	49	3	6	7	7	7	7	8	3	8	8	7	2	9
1	43	3	6	7	6	6	6	4	8	3	5	2	8	3
1	49	3	7	7	7	7	7	8	8	3	8	7	4	7
1	50	3	6	7	7	7	7	10	1	10	4	10	8	3
1	48	3	6	5	3	3	3	1	10	1	1	1	10	1
1	22	1	6	7	7	7	7	10	1	10	10	10	5	6
1	52	2	7	7	7	7	3	9	1	10	10	9	1	10
1	52	3	5	7	7	7	7	6	5	6	6	5	5	6
1	42	7	7	5	5	5	3	8	4	7	10	8	2	9
1	40	3	7	7	7	6	7	7	7	4	10	6	5	6
1	21	1	5	7	7	7	7	8	3	8	9	2	1	10
1	48	4	6	7	3	2	2	4	7	4	4	4	4	7
1	35	1	7	7	7	7	7	4	8	3	10	4	1	10
1	55	3	7	7	3	3	3	7	5	6	5	5	5	6
1	50	3	6	7	7	7	7	5	5	6	4	4	4	7
1	49	3	6	7	7	7	7	10	10	1	8	1	5	6
1	39	3	6	3	1	1	1	3	7	4	7	1	8	3
1	47	2	6	7	7	7	7	3	9	2	1	1	2	9
1	45	3	7	7	7	7	7	8	3	8	5	3	5	6
2	50	3	7	2	2	2	2	4	4	7	3	2	2	9
1	26	1	7	6	6	6	6	8	2	9	8	7	2	9
2	54	3	7	7	7	7	7	3	9	2	9	3	6	5
2	37	3	6	7	7	7	7	10	2	9	4	9	2	9
1	26	1	7	7	5	3	2	10	8	3	1	10	9	2
1	47	3	5	7	7	7	7	8	8	3	1	1	8	3
1	52	3	6	7	7	7	7	9	4	7	4	7	4	7
1	37	1	7	7	7	6	7	8	10	1	10	1	8	3
1	50	3	5	4	4	3	3	5	5	6	5	4	5	6
1	49	3	6	7	7	7	7	9	5	6	10	2	3	8
2	53	3	7	7	6	6	7	9	4	7	4	5	4	7
1	27	1	7	6	7	6	4	7	5	6	5	4	6	5
1	34	3	7	4	4	5	5	9	3	8	9	9	2	9
1	20	1	5	7	1	1	1	10	1	10	1	10	1	10
2	45	3	6	7	7	7	5	10	9	2	9	9	9	2
1	53	3	4	1	7	7	7	1	10	1	1	1	10	1
1	50	3	5	4	1	1	1	1	9	2	1	1	10	1
1	25	1	7	4	5	3	2	9	3	8	8	8	7	4
1	34	1	7	6	7	7	1	7	4	7	9	4	3	8
2	18	2	5	7	6	6	6	8	4	7	8	8	4	7
2	18	1	5	7	7	4	1	10	7	4	3	3	4	7
2	57	3	7	6	7	7	5	8	1	10	8	7	1	10
1	50	3	6	4	1	1	1	1	10	1	1	1	10	1
1	24	2	6	7	7	7	5	4	5	6	4	2	3	8
1	62	3	5	7	7	7	6	7	5	6	7	1	4	7
